# Supplementary material for: Effects of Intratesticular Lidocaine in Pet Rabbits Undergoing Orchiectomy
Source: Animals (Basel). 2024 Feb 7;14(4):551. doi: 10.3390/ani14040551 (PMC10885911; doi:10.3390/ani14040551)
Supplement: Supplementary file 1 [file animals-14-00551-s001.zip]

Archive with 1 entries (1 files):
- animals-2843067-supplementary.xlsx
