# Supplementary material for: Effects of Intratesticular Lidocaine in Pet Rabbits Undergoing Orchiectomy
Source: Animals (Basel). 2024 Feb 7;14(4):551. doi: 10.3390/ani14040551 (PMC10885911; doi:10.3390/ani14040551)
Supplement: Supplementary file 1 [file animals-14-00551-s001.zip › animals-2843067-supplementary.xlsx]

## Sheet: Foglio1
Gruppo	Razza	Sesso	Età	Peso	Algia	Med	Ket	But	intervento	Starn	Score_Post	Score_Tosa	Score_Palp	Score_Pod	Score_Res	Score_TOT	ISO	VM	Ati	t_Ok	No_Pod	No_Palp	t_Ati	Si_Pod	Si_Palp	t_Chew	t_Lift	t_Risv	t_Chir	FC_0	FC_05	FC_10	FC_20	FC_30	FC_40	FC_50	FC_60	FC_70	FC_80	FC_90	FC_100	FC_110	FC_120	FC_130	FR_0	FR_05	FR_10	FR_20	FR_30
MAD	Angora	F	29	3	no	0.4	20	0.2	endoscopia orale	no	4	2	2	2	2	12	no	no	2	1	2	1	41	2	3	2	3	6	35	216	212	193	180	177	167										120	60	60	60	56
MAD	Ariete	M	72	2.5	no	0.4	20	0.2	pareggio denti	si	4	2	2	1	2	11	si	no	2	3	7	5	36	1	1	1	1	4	18	204	186	175	176	190	206										138	30	30	40	50
MAD	Ariete	M	36	2.2	si	0.4	20	0.23	cistotomia	no	4	2	2	2	2	12	si	no	1	3	3	3	72	2	2	3	3	4	60	180	160	160	170	175	180	190	195								80	40	40	32	32
MAD	Ariete	M	60	2.3	si	0.38	19.13	0.17	estrazione dentale	si	4	2	2	2	2	12	no	no	0.96	1	1	1	46	1	1	2	2	5	37	180	147	126	128	118	118	123									70	52	20	36	32
MAD	Ariete	M	60	1.95	si	0.39	19.49	0.21	Estrazione dentale	no	2	2	1	0	2	7	no	no	1.95	1	9	8	72	7	3	7	6	11	58	220	120	152	150	151	150	151	209	242	255						160	40	32	24	28
MAD	Ariete	M	36	2.1	si	0.4	20	0.19	estrazione dentale	si	2	1	1	1	1	6	si	no	0	7	8	7							49	300	220	200	188	188	181	186	185	120							200	48	48	24	24
MAD	Ariete	M	24	2.2	si	0.4	20	0.18	orchiectomia	no	2	2	1	1	2	8	Sì	si	1.59	2	5	5	29	2	2	3	3	4	14	230	200	257	227	281											180	80	12	12	16
MAD	Ariete	M	24	1.9	si	0.4	20	0.16	orchiectomia	no	3	2	2	2	2	11	Sì	si	1.32	3	4	4	23	2	2	3	3	4	11	212	176	155	156												200	36	20	12
MAD	Ariete	M	4	1.48	si	0.41	20.27	0.2	orchiectomia	no	2	1	1	1	1	6	si	si	2.03	10	10	10	43	1	1	4	3	12	25	240	192	150	187	207	226										80	30	44	10	10
MAD	Ariete	M	11	2.06	si	0.39	19.42	0.19	orchiectomia	no	4	2	2	2	2	12	no	no	1.94	2	5	5	30	1	1	2	2	3	17	180	160	136	126	128											120	40	40	40	44
MAD	Ariete	M	24	2	si	0.4	20	0.2	orchiectomia	si	2	2	1	1	2	8	no	no	2	4	8	9	41	1	1	2	6	6	20	200	140	132	135	141	138	215									120	48	20	24	20
MAD	Ariete	M	7	1.7	si	0.4	20	0.18	orchiectomia	si	2	1	1	1	1	6	si	no	2	6	6	6	31	1	1	2	1	2	13	170	156	157	149	156	208										120	48	40	32	32
MAD	Ariete	M	6	1.37	si	0.41	20.44	0.22	orchiectomia	no	4	2	2	2	2	12	no	no	2.04	2	2	2	33	1	1	2	4	7	17	220	110	100	105	108	169										120	52	64	66	48
MAD	Ariete	M	36	2	si	0.4	20	0.2	orchiectomia	no	4	2	2	2	2	12	no	si	1	2	2	2	34	3	2	3	3	4	24	192	165	161	147	147	172										80	12	12	12	12
MAD	Ariete	M	4	1.2	si	0.39	23.33	0.25	orchiectomia	no	4	2	2	2	2	12	no	no	1	3	3	3	38	1	1	3	3	5	26	220	160	170	172	170	180										120	30	40	40	42
MAD	Ariete	M	4	1.03	si	0.39	19.42	0.19	orchiectomia	no	4	2	2	2	2	12	no	no	0.97	2	2	2	28	5	2	6	6	8	25	230	150	140	160	190											120	60	32	40	40
MAD	Ariete	M	4	1	si	0.4	20	0.2	orchiectomia	no	4	2	2	2	2	12	no	no	1	2	2	2	30	2	2	3	3	4	20	200	170	166	134	140											120	50	50	40	42
MAD	Ariete	M	8	1.8	si	0.4	20	0.22	orchiectomia	no	4	2	2	2	2	12	no	no	2	3	4	4	23	3	2	4	3	6	9	280	174	160	160												80	76	60	60
MAD	Ariete	F	24	2.2	si	0.4	20	0.18	ovariectomia	no	2	2	1	2	1	8	Sì	si	2	6	7	7	32	1	1	6	6	10	17	200	140	127	142	142	158										100	60	12	12	36
MAD	Ariete	F	5	1.6	si	0.4	20	0.19	ovariectomia	no	4	2	2	2	2	12	no	no	2	2	2	2	41	1	1	1	1	3	28	180	160	153	168	151	145										120	36	32	36	40
MAD	Ariete	F	7	2.2	si	0.4	20	0.18	ovariectomia	no	3	2	2	2	2	11	si	si	2	4	5	5	46	1	1	1	1	1	31	208	200	220	188	188	192										120	40	60	12	12
MAD	Ariete	F	6	2.18	si	0.4	20.18	0.18	ovariectomia	no	4	2	2	2	2	12	si	si	0	1	1	1							40	200	155	155	153	156	151	164	120								120	40	40	32	12
MAD	Ariete	F	7	1.63	si	0.39	19.63	0.18	ovariectomia	si	4	2	2	2	2	12	no	si	0.98	2	2	2	37	1	1	2	2	3	24	240	180	140	142	140	216										120	80	36	12	36
MAD	Ariete	F	6	1.4	si	0.4	20	0.21	ovariectomia	no	4	2	2	2	2	12	si	si	1	2	2	2	46	2	3	3	3	4	32	210	148	107	148	163	205	218									120	42	12	12	12
MAD	Ariete	F	120	2.38	no	0.39	19.33	0.17	Pareggio dentale	no	4	2	2	2	2	12	no	no	0.97	2	2	2	44	3	3	3	5	6	30	200	147	160	170	160	150	210									80	20	20	20	20
MAD	Ariete	F	4	0.85	si	0.45	22.35	0.24	RMdS	no	3	2	2	2	2	11	no	no	0	5	5	5							8	260	180	164	155												120	120	32	36
MAD	Ariete	F	8	1.3	si	0.43	21.54	0.23	RMdS	no	4	2	2	2	2	12	no	no	2.15	1	1	2	29	1	1	3	3	4	7	200	108	167	150	139											120	44	40	24	24
MAD	Ermellino	M	84	0.94	no	0.4	20.21	0.21	Pareggio dentale	no	2	2	1	0	2	7	no	no	2.02	2	9	8	50	1	1	5	4	24	36	210	144	120	161	151	210	138									90	32	28	32	32
MAD	Ermellino	M	84	1	no	0.4	20	0.2	Pareggio dentale	no	3	2	2	1	2	10	no	no	2	1	6	4	30	1	2	2	2	6	18	228	140	131	132	135											60	44	40	20	20
MAD	Ermellino	M	25	1.67	si	0.4	19.76	0.18	RMdS	no	4	2	1	1	2	10	si	no	2.01	3	8	7	26	3	2	10	10	15	13	216	210	189	210	200											120	48	48	44	48
MAD	Lepre belga	F	8	3	si	0.4	20	0.2	ovariectomia	no	4	2	2	2	2	12	no	si	2	2	2	2	68	2	1	2	2	21	47	180	135	150	137	131	128	120	112	190							120	12	16	16	18
MAD	Testa di Leone	M	48	1.74	si	0.39	19.54	0.17	estrazione dentale	si	4	2	2	2	2	12	no	no	1.95	2	2	2	33	4	1	4	6	12	15	240	209	206	202	203	274										120	40	44	40	40
MAD	Testa di Leone	M	9	1.4	si	0.4	20	0.21	orchiectomia	si	3	2	1	1	2	9	no	no	2	3	13	10	34	2	1	3	3	5	17	180	184	151	140	136											120	40	40	40	40
MAD	Nano	M	24	1.29	si	0.37	18.6	0.16	orchiectomia	no	3	2	1	1	2	9	Sì	si		4	5	5							17	290	184	266	288	277	216	178	184	190	178						120	82	10	10	10
MAD	Nano	M	6	1.2	si	0.4	20	0.25	orchiectomia	no	4	2	2	2	2	12	no	no	2	3	3	3	25	1	1	2	2	3	16	180	190	175	170	180											80	30	40	40	60
MAD	Nano	M	6	0.84	si	0.4	20.24	0.24	orchiectomia	no	4	2	1	2	2	11	no	no	2.02	5	6	12	35	5	1	6	6	6	16	138	120	108	110	120	174										66	40	40	32	40
MAD	Nano	F	24	2.1	si	0.38	19.05	0.19	ovariectomia	no	4	2	2	2	2	12	Sì	si	0.95	1	1	1	36	1	1	1	1	3	19	280	180	227	218	235	200	220									120	120	48	12	12
MAD	Nano	F	24	1.4	si	0.4	20	0.21	ovariectomia	no	4	2	2	2	2	12	si	si	1	2	2	2	54	3	2	4	4	5	40	134	101	100	220	218	195	212	177								120	12	12	12	12
MAD	Nano	F	24	1.7	si	0.4	20	0.18	ovariectomia	no	4	2	2	2	2	12	si	si	0.88	2	2	2	49	1	1	1	2	2	32	240	120	130	158	211	213	207									120	80	36	12	12
MAD	Nano	F	12	1.75	si	0.39	19.43	0.17	ovariectomia	no	4	2	2	2	2	12	si	no	0.97	2	2	2	40	2	2	3	3	5	24	210	97	98	95	217	242										80	28	36	28	60
MAD	Nano	F	6	1.12	si	0.39	19.64	0.18	ovariectomia	no	4	2	1	2	2	11	si	no	0.89	4	5	7	62	3	1	5	1	9	47	240	135	145	170	190	182	190	160								120	28	28	28	30
MAD	Nano	F	6	1.4	si	0.4	20	0.21	ovariectomia	no	3	2	0	0	2	7	si	no	2	6	9	11	55	3	2	3	3	3	36	156	140	136	133	142	153	175	182								120	32	24	36	36
MAD	Nano	F	24	1.7	si	0.4	20	0.18	ovarioisterectomia	no	4	2	2	2	2	12	no	no	2	3	3	5	46	1	1	3	1	3	35	220	160	137	147	121	130										120	44	28	40	32
MAD	Nano	F	36	1.9	si	0.4	20	0.21	ovarioisterectomia	no	4	2	2	2	2	12	si	si	1	2	2	2	46	3	2	3	3	4	28	220	120	143	160	181	198	238									120	80	16	16	16
MAD	Nano	M	24	1.7	si	0.4	20	0.24	Rimozione urolita	si	4	2	2	2	2	12	no	no	2	2	2	2	29	1	1	1	1	5	5	280	240	238	217	239											148	30	20	52	50
MAD	New Zealand	F	36	4.3	no	0.4	19.77	0.09	controllo denti	no	4	2	2	2	2	12	no	no	1.74	1	1	1	20	1	1	1	1	2	46	168	141	136	125	118	110	104	186								86	40	50	64	72
MAD	New Zealand	F	36	3.9	si	0.41	20.51	0.21	ovariectomia	no	3	2	2	2	2	11	si	si	1.03	11	11	11	35	1	1	4	5	7	20	156	139	106	172	178	182										82	12	12	12	12
MAD	Testa di Leone	M	18	1.34	si	0.4	20.15	0.22	estrazione dentale	no	4	2	2	2	2	12	no	no	2.01	1	4	2	48	1	1	1	1	4	39	192	159	192	149	150	149	221									120	32	40	48	44
MAD	Testa di Leone	M	18	1.45	si	0.41	20.69	0.21	orchiectomia	no	4	2	2	2	2	12	no	no	2.07	3	3	5	37	3	1	3	3	4	24	190	150	159	156	147	140										140	64	56	46	42
MAD	Testa di Leone	M	11	1.4	si	0.4	20	0.21	orchiectomia	si	3	2	2	2	2	11	no	no	1.79	4	4	4	30	1	1	1	1	3	17	310	160	165	172	193											60	48	52	56	44
MAD	Testa di Leone	M	24	1.54	si	0.39	19.48	0.19	orchiectomia	si	4	2	2	2	2	12	no	si	1.95	2	2	2	30	2	1	4	4	7	17	193	180	155	145	147	215										180	32	12	12	28
MAD	Testa di Leone	F	24	1.65	si	0.39	19.39	0.18	ovariectomia	no	2	1	1	1	1	6	si	si	1.94	8	8	8	41	1	1	1	1	2	21	220	150	144	155	177	185	213									120	40	28	24	12
[truncated: 53 more columns]
